# Supplementary material for: Multiplexed base editing through Cas12a variant-mediated cytosine and adenine base editors
Source: Commun Biol. 2022 Nov 2;5:1163. doi: 10.1038/s42003-022-04152-8 (PMC9630288; doi:10.1038/s42003-022-04152-8)
Supplement: Supplementary file 3 — Supplementary Data 1 [file 42003_2022_4152_MOESM3_ESM.xlsx]

## Sheet: Fig1
Fig.1b	dCas12a-A3A-Y130F			enCas12a-A3A-Y130F			RR-A3A-Y130F			RVR-A3A-Y130F
TTTC	21	21	23	29	35	33	24	19	17	18	18	19
TTTC	43	41	45	47	49	47	42	44	44	43	43	43
TTTG	51	51	51	50	48	51	48	49	53	45	45	44
Fig.1c	dCas12a-A3A-Y130F			enCas12a-A3A-Y130F			RR-A3A-Y130F			RVR-A3A-Y130F
TTCC	10	10	8	22	20	25	22	22	22	14	14	13
TTCC	21	13	12	53	41	44	35	36	39	9	15	17
TTCT	4	7	7	10	10	14	26	27	29	7	7	10
TCCA	3	3	3	10	9	10	16	17	16	5	5	3
TCCC	13	5	6	44	33	38	41	30	34	21	13	11
GTTC	11	8	10	34	29	26	22	14	15	12	14	13
TATG	2	0	0	30	25	21	4	3	2	36	28	27
TTTT	20	13	17	40	33	30	41	41	36	29	16	19
Fig.1d	dCas12a-A3A-Y130F																																enCas12a-A3A-Y130F
TTTV	18	21	16	21	21	19	23	23	20	43	38	36	41	38	38	45	39	41	41	51	25	23	40	51	23	21	41	51	24	22			28	29	27	32	35	30	31	33	30	47	41	40	49	41	40	47	44
TTCN	6	8	10	5	6	10	11	6	4	10	11	6	5	14	21	3	3	7	13	4	2	6	12	3	4	6	7	7	7	6			10	25	20	16	8	22	20	15	8	20	19	13	9	25	53	3	7
TCCN	21	6	3	20	5	4	24	7	5	2	2	3	3	2	3	3	2	3	12	13	6	3	4	5	4	0	5	6	3	0			30	7	4	31	6	4	47	11	6	4	6	10	2	6	10	3	5
VTTV	38	6	3	37	9	2	37	7	3	37	3	35	2	37	2	7	12	11	4	10	8	6	9	10									61	10	6	52	10	3	54	10	3	44	3	30	2	41	2	15	32
TRTN	4	1	18	1	19	0	2	1	15	2	10	2	4	2	4	14	0	12	16	0	13												10	8	17	7	23	0	7	4	15	2	14	1	17	30	5	23	25
TTTT	19	19	23	12	2	15	10	14	7	3	17	14	16	9	3	5	15	20	3	4	8	13	2	4	11	17	2						30	25	31	18	2	25	17	20	12	1	25	18	24	16	3	6	24
Fig.1e	dCas12a-A3A-Y130F											enCas12a-A3A-Y130F											RR-A3A-Y130F											RVR-A3A-Y130F
TTTA	45	64	74	68	73	45	75	32	62			72	72	55	88	76	60	59	87				51	56	83	69	63	59						58	38	68	64	28	69	38
TTTG	57	83	97	65	70	41	84	90	73			33	53	90	77	34	77	65	21	71			39	68	51	44	43	57	84	84				15	36	33	59	37
Fig.1f	dCas12a-A3A-Y130F								enCas12a-A3A-Y130F								RR-A3A-Y130F								RVR-A3A-Y130F
TTCA	3	2	3	2	3				60	34	58	39	37				17	36	47	78	25	66			4	7	3
TTCC	14	29	37						55	63	54						48	44	39	57					14	36	25	30
TTCT	1	1	2						25	45	18	46	43	32	23		42	49	18	29					1	2	2
TCCA	1	1	1						0	1	0						20	20	100	14					1	1	0
TCCC	1	1	1						21	30	27						53	36	28	30	45	19			2	0	1
ATTC	7	6	7						41	33	21	20					4	7	5						32	16	19
CTTC	2	2							35	22	16	87	46	27			1	14	1	2					7	16	1	1
TATG	2	2	3	2	2				21	10	11	7	9				1	1	1	2					64	32	30	40	11	46	47	47
TGTA	0	0	0						13	7	9						0	0	0						18	27	12	18
TGTT	6	3	3						11	16							3	3	4						2	3	2
TTTT	20	22							17	9	10						17	21	17						1	1	1	0
TTTT	47	38							41	46	24	48					45	55	55	37					18	18	15	14	21	19
Fig.1g	dCas12a-A3A-Y130F
TTTV	41	47	74	56	50	32	73	24	73	45	64	74	68	73	45	75	32	62	0	1	3	0	2	0	0	9	8	57	83	97	65	70	41	84	90	73	77	78	87	76	66	39	90	83	58	60	65	84	54
TTCN	3	3	4	3	3	3	2	3	2	3	3	4	5	4	4	4	5	5	4	4	10	20	25	14	29	37	4	8	8	7	4	5	1	1	2	0	2	1
TCCN	0	0	0	1	1	1	1	0	1	0	0	1	2	2	2	2	2	2	1	1	1
VTTV	3	0	0	7	6	7	2	2	2	6	8	8	6	4	2	2
TRTN	3	3	4	3	3	2	2	3	2	2	2	2	2	2	2	0	0	0	1	2	1	3	3	1	3	2	2	6	3	3
TTTT	20	24	20	22	18	16	13	31	47	38
[truncated: 134 more columns]

## Sheet: Fig2
Fig.2b	dCas12a-ABE8e-V106W			enCas12a-ABE8e-V106W			RR-ABE8e-V106W			RVR-ABE8e-V106W
TTTC	26	35	28	32	37	38	23	29	33	23	28	27
TTTC	55	59	58	64	63	63	53	56	56	48	56	55
TTTG	56	48	51	60	53	52	58	48	52	52	49	51
Fig.2c	dCas12a-ABE8e-V106W			enCas12a-ABE8e-V106W			RR-ABE8e-V106W			RVR-ABE8e-V106W
TTCC	11	10	11	24	23	24	23	23	24	15	15	15
TTCT	9	8	10	14	14	18	25	27	25	11	11	6
TCCA	6	5	6	10	10	12	13	15	17	6	6	7
ATTG	9	10	11	17	16	16	6	6	6	14	14	13
TATA	4	3	4	5	5	5	4	3	4	6	12	12
TTTT	8	10	9	12	7	14	16	17	17	7	4	8
Fig.2d	dCas12a-ABE8e-V106W																		enCas12a-ABE8e-V106W																		RR-ABE8e-V106W
TTTV	26	35	28	55	59	58	56	48	51	53	49	46							32	37	38	64	63	63	60	53	52	57	47	50							23	29	33	53	56	56	58	48	52	52	45	47
TTCN	11	10	11	43	41	40	28	26	27	30	28	29	5	4	5	9	8	10	24	23	24	58	59	59	42	44	41	42	42	42	6	6	6	14	14	18	23	23	24	60	59	61	47	44	46	44	43	45	8
TCCN	36	38	27	34	37	25	6	5	6	4	4	6	5	4	6	2	2	4	41	50	43	39	49	40	10	10	12	7	7	8	7	7	9	2	2	0	38	52	42	36	49	38	13	15	17	9	8	12	8
VTTV	9	10	11	2	2	3	4	4	7	19	25	26							17	16	16	3	2	3	7	8	6	37	21	21							6	6	6	1	3	1	3	2	2	25	24	10
TRTN	4	3	4	5	9	7	8	12	9										5	5	5	7	6	5	8	10	11										4	3	4	7	5	5	7	10	10
TTTT	11	15	5	8	10	9													11	15	6	12	7	14													12	6	23	16	17	17
Fig.2e		dCas12a-ABE8e-V106W									enCas12a-ABE8e-V106W									RR-ABE8e-V106W									RVR-ABE8e-V106W
PUM1-5	A3	3	2	3	2	2	2	3	3	3	3	7	3	3	3					3	8	6	6						3	3	6	4	6
	A4	1	5	4	1	1	1	2	1	1	1	0	1	4	4					1	0	1	2						2	1	1	2	3
	A6	2	3	1	1	1	2	1	2	1	3	3	2	2	0					2	0	0	1						1	2	3	3	1
	A7	0	0	1	10	1	1	2	2	2	4	1	3	2	6					3	5	7	5						4	1	0	0	2
	A8	7	15	14	3	7	13	2	2	3	2	67	2	2	0					2	10	37	14						1	26	4	7	6
	A9	14	44	44	16	30	1	57	12	1	18	82	17	4	22					16	22	65	29						60	40	29	1	13
	A11	47	29	14	1	6	31	2	1	11	2	5	12	18	19					2	23	0	14						2	1	26	62	34
	A12	2	3	2	2	2	25	2	3	3	2	4	2	0	5					3	0	4	0						2	2	0	3	1
	A13	2	3	3	2	2	0	2	2	2	5	3	3	4	6					2	6	5	8						2	2	6	4	4
	A14	1	3	0	2	2	2	2	2	2	3	8	2	3	4					2	6	5	2						2	3	2	0	1
	A17	2	3	1	1	2	2	2	2	1	1	4	1	2	1					2	2	2	1						2	1	0	2	1
	A21	2	1	1	1	1	1	2	2	2	2	2	2	1	3					2	6	1	1						2	1	1	1	1
		dCas12a-ABE8e-V106W						enCas12a-ABE8e-V106W						RR-ABE8e-V106W						RVR-ABE8e-V106W
PUM1-16	A3	2	1	2				1	1	1	0			2	1	4	1	0		1	0	0
	A4	7	8	8				8	6	14	8			8	6	9	8	6		7	8	9
	A6	3	3	4				3	1	4	0			4	1	5	3	1		3	3	3
	A9	0	2	2				1	7	4	20			29	40	59	22	27		2	1	3
	A21	0	0	1				1	0	0	0			0	0	1	0	0		0	1	0
		dCas12a-ABE8e-V106W							enCas12a-ABE8e-V106W							RR-ABE8e-V106W							RVR-ABE8e-V106W
IGF1-41	A1	2	2	0					2	0	0	2	1	2		3	2	0					1	3	4	0	2	1
	A2	1	1	2					1	1	2	4	1	2		2	1	2					2	0	0	1	2	1
	A4	3	2	3					4	4	2	2	3	3		4	6	4					2	4	8	3	2	2
	A5	5	4	4					4	3	3	3	4	6		4	5	5					5	0	2	4	3	3
	A6	2	0	2					1	1	0	0	1	0		2	3	3					0	4	2	0	2	0
	A9	2	2	2					76	20	45	29	22	58		2	4	3					0	0	3	0	2	1
	A11	3	2	2					42	18	1	3	2	40		1	0	0					17	0	0	2	0	2
	A12	3	1	1					2	2	3	1	0	4		1	4	3					0	3	5	2	2	2
	A13	2	5	0					2	2	2	2	1	2		3	5	3					0	5	4	2	0	1
	A14	2	1	3					1	2	2	2	2	1		2	1	3					1	2	3	1	3	1
	A17	4	5	4					4	4	3	4	3	5		4	4	4					3	5	7	3	4	3
	A20	5	7	5					5	4	4	4	5	6		5	6	6					6	5	4	3	4	4
[truncated: 23 more columns]

## Sheet: Fig3
Fig.3c	Multiplex-sgRNA			Pooled single sgRNAs			Single sgRNA					Fig.3d	Multiplex-sgRNA			Pooled single sgRNAs			Single sgRNA
CFTR	29	33	28	24	26	25	31	24	22			CFTR	42	42	35	38	31	22	39	49	39
KLF4	46	38	36	48	32	38	51	47	43			KLF4	49	35	32	47	28	37	47	38	34
TET1	13	20	17	14	27	26	14	24	28			TET1	26	19	25	27	16	19	37	32	29
CFTR	32	32	30	24	32	28	36	44	45			CFTR	44	38	34	40	39	34	53	58	54
KLF4	47	36	35	44	37	38	51	45	47			KLF4	42	35	34	41	30	29	46	42	42
TET1	13	21	21	15	23	21	17	25	28			TET1	22	27	21	28	24	20	44	32	34
CFTR	19	29	27	17	26	26	34	41	39			CFTR	33	38	31	28	28	30	49	53	48
KLF4	30	28	33	29	33	27	44	38	40			KLF4	38	32	40	41	30	41	47	44	39
TET1	18	15	15	16	16	13	14	15	18			TET1	23	21	18	27	26	22	28	27	30
CFTR	30	27	26	23	30	24	34	38	40			CFTR	38	40	34	31	22	25	45	49	46
KLF4	42	31	32	42	29	30	51	43	42			KLF4	39	31	35	42	30	45	40	48	38
TET1	7	13	13	7	19	16	11	18	19			TET1	18	15	23	30	22	12	28	25	28
Fig.3e	Multiplex-sgRNA			Pooled single sgRNAs			Single sgRNA					Fig.3f	Multiplex-sgRNA			Pooled single sgRNAs			Single sgRNA
DNMT3B	41	33	34	42	33	31	49	37	38			DNMT3B	6	9	6	10	5	6	7	6	9
KLF4	43	38	33	46	34	29	51	47	43			KLF4	46	31	31	42	35	33	47	38	34
TET1	10	21	7	12	21	21	14	24	28			TET1	26	26	22	23	19	26	37	32	29
PRR5L	28	34	28	41	29	38	48	39	31			PRR5L	19	17	15	24	13	18	28	26	23
CFTR	22	19	18	24	18	13	31	24	22			CFTR	35	34	31	33	37	36	39	49	39
DNMT3B	49	37	35	42	37	35	53	36	40			DNMT3B	7	10	8	13	9	9	11	7	11
KLF4	50	36	37	41	36	40	51	45	47			KLF4	47	38	29	39	36	29	46	42	42
TET1	11	20	14	11	24	20	17	25	28			TET1	23	24	22	23	17	17	44	32	34
PRR5L	28	23	30	36	34	30	45	37	35			PRR5L	10	15	11	14	12	19	16	24	16
CFTR	30	27	25	25	21	26	36	44	45			CFTR	45	33	33	38	33	32	53	58	54
DNMT3B	28	28	30	28	27	26	41	33	38			DNMT3B	7	7	8	12	6	9	10	8	12
KLF4	30	28	22	26	23	18	44	38	40			KLF4	36	30	28	38	39	27	47	44	39
TET1	16	13	10	17	14	13	14	15	18			TET1	23	13	11	19	11	11	28	27	30
PRR5L	29	26	27	21	21	31	30	39	36			PRR5L	11	15	14	15	13	11	17	25	27
CFTR	16	22	19	17	19	14	34	41	39			CFTR	25	32	23	24	21	17	49	53	48
DNMT3B	42	30	30	34	29	34	48	32	32			DNMT3B	8	6	9	10	5	6	7	5	10
KLF4	42	37	29	36	29	34	51	43	42			KLF4	45	38	41	38	39	33	40	48	38
TET1	7	13	15	7	18	16	11	18	19			TET1	17	14	13	19	11	12	28	25	28
PRR5L	25	28	34	30	35	30	48	38	36			PRR5L	10	17	10	15	7	10	14	14	17
CFTR	21	16	17	18	16	23	34	38	40			CFTR	26	29	28	25	17	13	45	49	46

## Sheet: Fig4
Fig.4c		Multiplex-sgRNA											Pooled single sgRNAs
PUM1	C5	5	3	1	0	3	1	4	4	2	1	3	0	2	1	2	1	2	2	2	1	2	2
	C6	10	13	3	14	18	3	2	1	41	15	2	16	7	2	16	3	2	20	11	8	2	7
	C7	73	66	67	82	68	42	74	83	78	58	81	69	92	73	41	78	80	80	69	75	84	82
	C10	68	72	62	76	70	49	79	80	76	82	80	65	78	76	44	79	77	70	89	76	83	81
	C13	0	0	13	15	13	13	2	1	5	1	3	2	1	0	12	10	9	3	3	3	3	1
	C14	5	5	3	8	3	3	1	2	2	2	2	4	3	3	3	3	3	3	1	3	2	2
	C16	5	9	4	16	1	2	0	2	1	4	4	2	3	19	16	2	2	33	2	2	7	4
	C19	2	2	3	8	4	0	2	1	4	3	2	2	2	0	1	0	1	1	1	1	2	1
	C20	4	0	3	1	0	0	3	1	2	2	2	1	0	1	0	1	1	2	2	1	3	2
	C21	3	2	0	1	6	2	2	1	2	1	2	1	1	1	1	1	3	2	2	3	3	1
	C22	0	0	1	0	0	0	0	0	4	0	0	1	0	0	0	0	0	1	0	0	2	0
		Multiplex-sgRNA											Pooled single sgRNAs
GHR	C8	77	79	86	89	84	51	69	87	55	75	86	86	60	87	75	88	63	70	70	75	78	79
	C9	63	75	78	84	76	36	60	81	53	66	82	78	45	84	64	84	49	59	62	68	70	70
	C18	1	22	1	1	3	2	3	0	4	3	4	0	0	0	1	4	2	5	4	5	4	4
	C19	0	13	1	1	0	2	0	2	3	0	0	1	0	1	0	1	0	0	1	0	0	0
HMGA2		Multiplex-sgRNA											Pooled single sgRNAs
	C4	1	0	0	0	0	1	2	3	0	0	0	1	0	2	2	12	0	0	3	0	0	0
	C7	47	36	18	19	18	23	24	6	18	7	9	8	13	5	12	41	41	2	27	14	39	12
	C9	86	87	94	95	74	97	77	83	89	81	62	83	95	84	67	84	94	68	63	58	96	55
		Multiplex-sgRNA											Pooled single sgRNAs
PUM2	C2	2	2	2	2	2	2	2	1	2	2	2	2	2	2	3	2	2	2	2	2	2	2
	C5	2	3	3	2	3	2	0	2	2	0	4	1	1	2	1	1	0	2	3	3	2	2
	C10	81	85	93	88	89	78	75	76	59	59	66	55	74	52	82	79	44	40	31	65	74	71
	C11	81	84	91	85	89	76	78	79	57	61	55	55	75	52	83	80	43	42	32	67	75	76
	C12	82	85	93	87	89	78	80	82	60	63	68	58	77	53	84	81	45	44	35	70	77	78
	C15	0	0	0	2	1	0	5	4	3	0	0	1	1	2	1	0	1	0	2	2	2	2
	C18	0	0	1	0	0	0	0	0	0	0	13	0	1	1	0	0	0	0	0	0	0	0
Fig.4d	PUM1											GHR											HMGA2											PUM2
Multiplex	73	66	67	82	68	42	74	83	78	58	81	77	79	86	89	84	51	69	87	55	75	86	86	87	94	95	74	97	77	83	89	81	62	82	85	93	87	89	78	80	82	60	63	68
Pooled	69	92	73	41	78	80	80	69	75	84	82	86	60	87	75	88	63	70	70	75	78	79	83	95	84	67	84	94	68	63	58	96	55	58	77	53	84	81	45	44	35	70	77	78
Fig.4f	Multiplex				Pooled				Control
1-cell	100	100	100	100	100	100	100	100	100	100	100	100
2-cell	79.45	88.57	76.39	78.87	59.15	74.65	57.53	58.82	88.89	88	71.88	68.97
Blastocyst	20.55	44.29	38.89	43.66	5.63	35.21	20.55	17.65	14.81	50	34.38	13.79

## Sheet: Fig5
Fig.5a	C-to-non-T	dCas12a-A3A-Y130F			enCas12a-A3A-Y130F			RR-A3A-Y130F			RVR-A3A-Y130F			Untreated
CFTR	C1	0.0399169	0.0770705	0.126029	0.0442235	0.0647659	0.136564	0.0831397	0.0571119	0.123029	0.076565	0.051901	0.0979165	0.0859724	0.127249	0.0669744
	C5	0.0344737	0.0539494	0.0652767	0.0636819	0.0449763	0.0730059	0.0580839	0.0484367	0.0618008	0.0629198	0.0596474	0.0596334	0.0506413	0.0494857	0.043815
	C8	0.0381025	0.073217	0.0904825	0.111443	0.0903125	0.111656	0.0728896	0.0578348	0.0932734	0.0811135	0.0580981	0.106015	0.0533892	0.0777632	0.0550818
	C10	0.0381025	0.0818875	0.139602	0.169818	0.103985	0.191533	0.0922509	0.0816917	0.112157	0.100823	0.0503517	0.114113	0.0946089	0.150224	0.07918
	C12	0.0290305	0.052986	0.0775565	0.0539527	0.0492941	0.0884659	0.0558061	0.0737394	0.116163	0.0705005	0.051901	0.0787749	0.0561372	0.0662755	0.0469447
	C-to-non-T	dCas12a-A3A-Y130F			enCas12a-A3A-Y130F			RR-A3A-Y130F			RVR-A3A-Y130F			Untreated
DNMT3B	C1	0.0362662	0.0534939	0.0400786	0.0357452	0.0536016	0.0423365	0.034479	0.0553411	0.0523279	0.0386448	0.0611388	0.0477799	0.0463063	0.0308791	0.0432228
	C2	0.0506291	0.0473803	0.0416658	0.0485768	0.082464	0.0493926	0.041541	0.0594917	0.0652484	0.0480299	0.0563902	0.0895032	0.0603058	0.0270721	0.0665865
	C8	0.0818683	0.108516	0.0742049	0.0806559	0.0989568	0.062962	0.0581574	0.125901	0.0781689	0.0850185	0.111593	0.104308	0.0990739	0.0477991	0.109809
	C9	0.107721	0.0947607	0.0944426	0.0815724	0.0989568	0.108012	0.0751892	0.121059	0.117576	0.0712168	0.0920051	0.0834466	0.0829205	0.0308791	0.0514001
	C11	0.508086	0.501314	0.443642	0.506849	0.478291	0.394056	0.334405	0.287082	0.487748	0.35222	0.365052	0.294755	0.0861512	0.0477991	0.0782683
	C13	0.0865363	0.110045	0.0984107	0.057284	0.20616	0.109098	0.0664656	0.0774776	0.0730007	0.0982682	0.19054	0.101616	0.0936894	0.0384931	0.070091
	C14	0.157273	0.168124	0.124601	0.113651	0.222653	0.100956	0.092221	0.194386	0.140833	0.108757	0.19054	0.144686	0.177687	0.0613352	0.136677
	C15	0.0958721	0.178823	0.0706335	0.0861551	0.181421	0.110726	0.0855745	0.198536	0.133727	0.0955078	0.257021	0.157472	0.249838	0.0583742	0.113314
	C19	0.0430886	0.0427951	0.0321422	0.0417028	0.0659712	0.036366	0.0348944	0.0629505	0.052974	0.0270513	0.0593581	0.0753711	0.04846	0.0215731	0.0665865
	C-to-non-T	dCas12a-A3A-Y130F			enCas12a-A3A-Y130F			RR-A3A-Y130F			RVR-A3A-Y130F			Untreated
KLF4	C8	0.0529789	0.0788741	0.273202	0.0804698	0.0924072	0.0867526	0.0431182	0.0805512	0.0807154	0.056395	0.101949	0.111714	0.111768	0.068438	0.0314741
	C10	0.0706385	0.0912465	0.136601	0.0565001	0.0862467	0.0835395	0.0530686	0.0483307	0.101956	0.0807032	0.0890255	0.119838	0.0735316	0.0845411	0.0241078
	C12	0.102747	0.106712	0.134246	0.097591	0.141691	0.122096	0.0552798	0.1326	0.108329	0.101122	0.123487	0.199053	0.0911792	0.0845411	0.0348224
	C13	0.199072	0.259821	0.214322	0.203743	0.298783	0.249012	0.116088	0.291224	0.32711	0.175019	0.262769	0.312798	0.217653	0.205314	0.115852
		dCas12a-A3A-Y130F			enCas12a-A3A-Y130F			RR-A3A-Y130F			RVR-A3A-Y130F			Untreated
PRR5L	C9	0.0695069	0.0721047	0.0845281	0.0804239	0.0802221	0.0814153	0.0946644	0.0468076	0.0968193	0.0942498	0.0727957	0.0670735	0.0964135	0.0831799	0.138937
	C10	0.0613296	0.118218	0.0949569	0.0746794	0.102149	0.0939023	0.0779097	0.0544274	0.0766135	0.102187	0.051517	0.104664	0.0982676	0.0847203	0.147621
	C12	0.109371	0.0947422	0.0900169	0.0789878	0.0780828	0.0983977	0.0846116	0.0435419	0.0766135	0.0863129	0.126553	0.0950823	0.0920873	0.0754781	0.0984138
	C19	0.0419086	0.0494672	0.0461062	0.0488288	0.0395762	0.0494486	0.0418869	0.0375549	0.0404115	0.0396841	0.0403176	0.0339053	0.0500609	0.0369689	0.0405233
	C21	0.0490637	0.062882	0.065866	0.040212	0.0566903	0.0884081	0.0645059	0.0310236	0.0505144	0.0545657	0.0358379	0.051595	0.0852889	0.0700868	0.0897302
	C-to-non-T	dCas12a-A3A-Y130F			enCas12a-A3A-Y130F			RR-A3A-Y130F			RVR-A3A-Y130F			Untreated
TET1	C1	0	0	0.0278784	0	0	0	0	0	0	0	0	0	0	0	0
	C7	0.0313185	0.102634	0.0278784	0.121271	0.0693001	0.110668	0.0614251	0.0876595	0.0641627	0.200579	0.146628	0.0262502	0.032242	0.0641163	0.0862902
	C8	0.281867	0.273691	0.111514	0.29105	0.0924001	0.332005	0.36855	0.331158	0.133261	0.304584	0.439883	0.118126	0.0776739	0.223585	0.306043
	C11	0.21923	0.0684229	0.250906	0.218288	0.0231	0.354139	0.552826	0.165579	0.118454	0.334299	0.183284	0.131251	0.0571563	0.166045	0.184086
	C12	0.0939555	0.0342114	0.0278784	0.169779	0.0462	0.110668	0.0614251	0.0779195	0.0444203	0.156006	0.0733138	0.0656254	0.0381042	0.108504	0.133462
Fig.5b	A-to-non-G	dCas12a-ABE8e-V106W			enCas12a-ABE8e-V106W			RR-ABE8e-V106W			RVR-ABE8e-V106W			Untreated
CFTR	A4	0.0299973	0.0147837	0.0186712	0.0215172	0.0356337	0.0261114	0.027539	0.0372981	0.0203949	0.0226874	0.0238288	0.0212528	0.017273	0.0291612	0.0231594
	A11	0.0695391	0.0536881	0.0774854	0.0821564	0.0712674	0.083043	0.0711425	0.0844916	0.0462285	0.0721873	0.0816987	0.0792148	0.02905	0.048602	0.035678
	A14	0.0259067	0.0186741	0.0270732	0.0215172	0.0373305	0.0201187	0.0183594	0.0197908	0.0208482	0.0185624	0.0238288	0.0173886	0.0188433	0.0203245	0.0240983
	A16	0.0272702	0.0248988	0.0354752	0.0273855	0.0373305	0.0308201	0.0240967	0.0213132	0.0222078	0.0216562	0.0280839	0.029464	0.0306203	0.0220918	0.0278538
	A22	0.05045	0.0466853	0.0373423	0.037166	0.0576926	0.0479423	0.042456	0.0418652	0.0303658	0.0453749	0.0459555	0.0376753	0.0329757	0.0433	0.0419373
	A23	0.00818107	0.017896	0.0112027	0.0234733	0.0220589	0.0175503	0.0126221	0.0137013	0.0158627	0.012375	0.0161695	0.0164226	0.0125622	0.0194408	0.0153353
	A-to-non-G	dCas12a-ABE8e-V106W			enCas12a-ABE8e-V106W			RR-ABE8e-V106W			RVR-ABE8e-V106W			Untreated
DNMT3B	A5	0.0247463	0.031107	0.0252876	0.0301334	0.0289272	0.0272485	0.11313	0.0237052	0.0239484	0.0389617	0.0171928	0.029344	0.0269222	0.0439921	0.0221955
	A6	0.0508934	0.0522153	0.0603013	0.0456307	0.0530331	0.0544969	0.304037	0.0474104	0.0446312	0.0487021	0.0525335	0.0523999	0.04846	0.180198	0.0677546
	A16	0.0182096	0.0211083	0.0223698	0.0206629	0.0373643	0.0385237	0.0622216	0.0244699	0.0293913	0.0340915	0.0171928	0.025152	0.0183071	0.0228421	0.0186909
	A18	0.0154081	0.0188864	0.0126438	0.0111924	0.0132583	0.0169128	0.0254543	0.0122349	0.0141514	0.0146106	0.0105067	0.016768	0.0118458	0.014805	0.01285
	A20	0.0303493	0.0322179	0.0204246	0.0292725	0.0373643	0.0310069	0.125857	0.0244699	0.0293913	0.0267861	0.0353408	0.0335359	0.0236916	0.0752942	0.0303728
	A22	0.0401545	0.0333289	0.0447397	0.0482135	0.0409801	0.0281881	0.169695	0.0351755	0.0402769	0.046267	0.0372511	0.0544959	0.0430756	0.0985593	0.0408864
	A23	0.0345515	0.0355508	0.0350137	0.0335773	0.0397749	0.0263089	0.181008	0.0229405	0.0304798	0.0438319	0.0334304	0.0356319	0.0301529	0.115056	0.0373819
	A-to-non-G	dCas12a-ABE8e-V106W			enCas12a-ABE8e-V106W			RR-ABE8e-V106W			RVR-ABE8e-V106W			Untreated
KLF4	A5	0.0161849	0.009081	0.00857265	0.0285038	0.0189389	0.0117661	0.0134853	0.00646605	0.00607109	0.0198987	0.00506958	0.0159153	0.0147063	0.0322061	0.0154022
	A6	0.0149399	0.018162	0.025718	0.0826611	0.0153315	0.0400047	0.0269705	0.0142253	0.0242844	0.00884388	0.0177435	0.02749	0.0117651	0.00402576	0.0147326
	A7	0.0460646	0.036324	0.0428633	0.0484565	0.0252518	0.0305918	0.0337132	0.0271574	0.0318732	0.0309536	0.0354871	0.0434053	0.0264714	0.0362319	0.0274562
	A9	0.0634944	0.0385943	0.0728676	0.159621	0.0342704	0.0917755	0.0539411	0.055608	0.0500865	0.0530633	0.0583002	0.0694485	0.0176476	0.0281804	0.00803595
	A11	0.0373497	0.0476753	0.102872	0.0883619	0.0459944	0.115308	0.175308	0.0375031	0.066782	0.0464304	0.0456262	0.0969385	0.0176476	0.0201288	0.0147326
	A19	0.0112049	0.0147566	0.0342906	0.0655588	0.0144296	0.0376515	0.0134853	0.0129321	0.00758887	0.0176878	0.0177435	0.0159153	0.0205888	0.00805153	0.0053573
	A20	0.00871492	0.0442699	0.0985855	0.21948	0.0613259	0.0235322	0.0134853	0.0168117	0.01366	0.121603	0.00506958	0.0245963	0.0205888	0.00402576	0.00401797
	A22	0.00995991	0.009081	0.012859	0.0199527	0.00721481	0.0117661	0.0404558	0.0142253	0.0121422	0.0132658	0.00760437	0.0101279	0.0147063	0.0120773	0.0140629
	A-to-non-G	dCas12a-ABE8e-V106W			enCas12a-ABE8e-V106W			RR-ABE8e-V106W			RVR-ABE8e-V106W			Untreated
PRR5L	A3	0.0144456	0.0209598	0.0147087	0.00943592	0.00859617	0.0139047	0.0181903	0.0120615	0.0146206	0.0128425	0.0197655	0.0241501	0.0142148	0.0100124	0.0115781
	A4	0.0110062	0.0221243	0.0191213	0.0264206	0.0121779	0.0162221	0.021601	0.024123	0.0178696	0.0178368	0.0197655	0.0214667	0.0142148	0.0169441	0.0260507
	A5	0.0130698	0.0203776	0.0198567	0.0150975	0.0222068	0.0139047	0.0198956	0.0214427	0.0227431	0.0156963	0.0144235	0.0268334	0.0160689	0.00847203	0.0202617
	A6	0.0137577	0.00698661	0.00514804	0.0169847	0.0121779	0.0162221	0.00909515	0.00737093	0.00974706	0.00856164	0.00961564	0.0134167	0.00679839	0.00770185	0.00289452
	A11	0.0488399	0.0273642	0.0242693	0.0320821	0.0207741	0.0324442	0.0284223	0.024123	0.0373637	0.0313927	0.0283127	0.0187834	0.0247214	0.0192546	0.0202617
	A16	0.0165093	0.0197954	0.0191213	0.0113231	0.018625	0.0115872	0.0130743	0.0207726	0.0178696	0.0228311	0.0176287	0.0214667	0.0154509	0.020795	0.0376288
	A17	0.0151335	0.0285287	0.0154441	0.0264206	0.00859617	0.00926977	0.0181903	0.0261333	0.0341147	0.0221176	0.0245733	0.0107334	0.0129787	0.0161739	0.00868357
	A18	0.0123819	0.0279465	0.00808978	0.0150975	0.0171923	0.0115872	0.0159165	0.0147419	0.0113716	0.0156963	0.0202997	0.0134167	0.0142148	0.0115528	0.0173671
	A-to-non-G	dCas12a-ABE8e-V106W			enCas12a-ABE8e-V106W			RR-ABE8e-V106W			RVR-ABE8e-V106W			Untreated
TET1	A3	0	0	0.012279	0	0.0285796	0.015259	0.00732279	0	0.0111091	0	0.0177651	0.0262743	0.0190521	0.0213721	0.014957
	A6	0	0.0413166	0.012279	0.0493535	0.0071449	0.030518	0.00732279	0.025533	0.0111091	0	0.0177651	0.0131372	0.0190521	0.00822003	0.017258
	A9	0.399568	0.179039	0.208743	0.296121	0.221492	0.247959	0.241652	0.153198	0.229587	0.330374	0.230947	0.249606	0.0820705	0.0411002	0.0874407
	A15	0.0215983	0.0137722	0.0153487	0.0394828	0.0071449	0.015259	0.00732279	0.0638325	0.0185151	0.0516209	0.0177651	0.0131372	0.0146555	0.0180841	0.00805375
	A17	0	0.0413166	0.0306974	0.00987069	0.0214347	0.015259	0.00732279	0.025533	0.00740604	0.0103242	0.0177651	0.0131372	0.00732773	0.0131521	0.0138064
	A19	0.0215983	0	0.0429764	0.0197414	0.0285796	0.0114443	0.0219684	0.025533	0.00740604	0.0206484	0.0177651	0.0131372	0.0146555	0.0213721	0.017258
Fig.5c	dCas12a-A3A-Y130F			enCas12a-A3A-Y130F			RR-A3A-Y130F			RVR-A3A-Y130F			dCas12a-ABE8e-V106W			enCas12a-ABE8e-V106W			RR-ABE8e-V106W			RVR-ABE8e-V106W			Untreated
CFTR	0.0317521	0.0443156	0.0749712	0.0459925	0.0482146	0.0584047	0.0501116	0.0419302	0.062373	0.054581	0.0565488	0.072149	0.0381783	0.0497977	0.0662827	0.0528148	0.0526021	0.0423776	0.0470459	0.0662231	0.0335383	0.0443436	0.060423	0.0313961	0.0423973	0.0600898	0.0413113
DNMT3B	0.183845	0.235373	0.16706	0.186058	0.362842	0.18183	0.101775	0.159797	0.159568	0.203713	0.206566	0.180352	0.0476251	0.0799893	0.0525205	0.0439087	0.0578543	0.0629534	0.0480803	0.0734096	0.057694	0.0633127	0.0745021	0.0503039	0.0656903	0.0494911	0.0619137
KLF4	0.099536	0.0912465	0.177817	0.113856	0.110889	0.112457	0.0917644	0.101618	0.135942	0.0661183	0.10482	0.125932	0.0709644	0.099891	0.180026	0.396203	0.110026	0.152959	0.107882	0.0646605	0.119904	0.207831	0.0684393	0.0853637	0.0529427	0.0281804	0.057591
PRR5L	0.0971052	0.0695894	0.0576328	0.0617541	0.0577599	0.0659314	0.0418869	0.0451747	0.0681944	0.0585341	0.0414375	0.0678106	0.0653491	0.0512352	0.0551576	0.0736002	0.0436972	0.0393965	0.0505918	0.0569571	0.0519843	0.0428082	0.0625017	0.0858669	0.0599494	0.0477514	0.0694686
TET1	0.156348	0.0683761	0.0557258	0.0484848	0.0692521	0.154696	0.183936	0.048676	0.0493316	0.14095	0.201207	0.0655824	0.0970979	0.219871	0.119577	0.147842	0.206774	0.118118	0.117028	0.102028	0.147902	0.164914	0.195035	0.157398	0.0483396	0.121509	0.120661
Fig.5d		dCas12a-A3A-Y130F			enCas12a-A3A-Y130F			RR-A3A-Y130F			RVR-A3A-Y130F			Untreated
CFTR-OT1	C1	0.0182624	0.131825	0.103839	0.484049	0.173691	0.0196578	0.386991	0.024828	0.0261181	0.550571	0.0186617	0.0259131	0.479814	0.0323404	0.0258668
	C8	0.0333487	0.0495091	0.0705575	0.271235	0.160331	0.0437832	0.275485	0.0425622	0.0316583	0.362426	0.0432165	0.0349827	0.262184	0.0382979	0.0330215
	C12	0.0150863	0.0632285	0.403376	0.33487	0.393632	0.140285	0.325772	0.130524	0.238229	0.409958	0.0117863	0.082922	0.293029	0.0255319	0.01541
	C19	0.0357307	0.107966	0.0399382	0.338	0.11922	0.0312737	0.294069	0.0978932	0.029284	0.392134	0.0284836	0.0278566	0.281034	0.118298	0.0357733
		dCas12a-A3A-Y130F			enCas12a-A3A-Y130F			RR-A3A-Y130F			RVR-A3A-Y130F			Untreated
DNMT3B-OT1	C1	0.0120529	0.0102446	0.00769305	0.0196298	0.0102036	0.00994702	0.0148395	0.0101727	0.0169471	0.0125753	0.01238	0.010553	0.00354631	0.00756676	0.0102162
	C2	0.0130573	0.011013	0.0173094	0.0168256	0.017006	0.0103891	0.0125565	0.0217018	0.0129333	0.017291	0.0217888	0.0123581	0.00709262	0.010186	0.0136217
	C9	0.0361587	0.124216	0.130013	0.103758	0.172328	0.230771	0.397242	0.299078	0.375958	0.0267224	0.0193128	0.0133301	0.0011821	0.00785779	0.00454055
	C11	0.044194	0.115252	0.126935	0.0995513	0.176296	0.219055	0.394959	0.274664	0.373282	0.0282943	0.0282263	0.0109696	0.00591051	0.00873088	0.00510812
	C13	0.0160705	0.0140863	0.0123089	0.0224341	0.0107705	0.0289569	0.06849	0.0271273	0.0312184	0.017291	0.00940878	0.00847019	0.00827472	0.0133873	0.00794597
	C14	0.022097	0.0115252	0.0138475	0.0266405	0.0192735	0.0176836	0.013698	0.0386564	0.019623	0.0220067	0.0336735	0.0152741	0.00591051	0.00960397	0.0113514
	C15	0.0291279	0.0115252	0.0138475	0.0168256	0.013038	0.0278516	0.0308205	0.0108509	0.0173931	0.0282943	0.014856	0.0120804	0.00709262	0.0142604	0.00908111
	C19	0.0120529	0.0143425	0.010001	0.011217	0.0119042	0.0110522	0.0148395	0.0115291	0.00847356	0.017291	0.0108944	0.00916446	0.0011821	0.00611162	0.00510812
	C20	0.0100441	0.00922015	0.010001	0.0154234	0.0119042	0.00817866	0.002283	0.00746	0.00445977	0.00785953	0.00891358	0.00791476	0.00591051	0.00785779	0.00624326
		dCas12a-A3A-Y130F			enCas12a-A3A-Y130F			RR-A3A-Y130F			RVR-A3A-Y130F			Untreated
PRR5L-OT1	C9	0.0119684	0.0155141	0.0135854	0.308563	0.628701	0.484465	1.01021	0.0128096	0.821224	0.0678091	0.196142	0.0589964	0.00944565	0.00932997	0.00514803
	C10	0.0139631	0.0158124	0.013042	0.313677	0.597091	0.463359	1.02151	0.0178085	0.78989	0.0644186	0.189373	0.0580575	0.00944565	0.00688641	0.00926645
	C12	0.00718101	0.0080554	0.00597757	0.0090921	0.0362519	0.016265	0.0532539	0.0156215	0.0182071	0.0116244	0.00572804	0.00938935	0.00314855	0.00688641	0.00573637
	C17	0.0103726	0.32878	0.546313	0.0147747	0.241721	0.13012	0.0112963	0.0249944	0.182282	0.0154992	0.398707	0.17339	0.0104952	0.255464	0.146792
	C19	0.00398945	0.00328183	0.00525301	0.00340954	0.00508029	0.00367899	0.00645501	0.00718588	0.00381078	0.00387481	0.00694308	0.00485116	0.00209903	0.00688641	0.00397134
	C21	0.0155589	0.0134257	0.00525301	0.019889	0.00727547	0.0151032	0.0112963	0.0156215	0.0171485	0.0271236	0.0145805	0.0139275	0.0230894	0.00621998	0.0127965
		dCas12a-A3A-Y130F			enCas12a-A3A-Y130F			RR-A3A-Y130F			RVR-A3A-Y130F			Untreated
TET1-OT1	C1	0	0	0	0	0	0	0	0	0	0	0	0	0	0	0
	C7	0.00873548	0.0136143	0.0131649	0.00744634	0.0106894	0.0145624	0.0107334	0.0116992	0.0116539	0.0132127	0.00991522	0.00973183	0.00577334	0.00665288	0.00783622
	C8	0.0187189	0.0198243	0.0204787	0.0124106	0.0236162	0.0322564	0.0134167	0.0207566	0.0164762	0.0145339	0.0154925	0.0182958	0	0.00443525	0.00509354
	C11	0.0287023	0.0226905	0.0208444	0.0198569	0.0300796	0.0397725	0.020125	0.0290592	0.0237096	0.0277466	0.020037	0.0249135	0.0115467	0.00950411	0.00822803
	C12	0.0237106	0.0169581	0.0215758	0.0186158	0.0283395	0.0350749	0.0174417	0.021134	0.0156725	0.0145339	0.0144081	0.0198529	0.00577334	0.00570246	0.00156724
Fig.5e		dCas12a-ABE8e-V106W			enCas12a-ABE8e-V106W			RR-ABE8e-V106W			RVR-ABE8e-V106W			Untreated
CFTR-OT1	A4	0.18796	0.0367294	0.0417304	0.119805	0.0232714	0.0805435	0.166716	0.0376008	0.0231186	0.097448	0.0211551	0.0191039	0.0599767	0.0255319	0.0247661
	A11	0.416561	0.101592	0.198716	0.49478	0.102668	0.294893	0.549287	0.0116509	0.0121373	0.424726	0.0113912	0.00694686	0.466105	0.0246809	0.0104568
	A14	0.19304	0.0695514	0.0924031	0.220939	0.0123202	0.065604	0.236913	0.0280682	0.015605	0.172832	0.0276643	0.138069	0.123381	0.0365957	0.0242157
	A16	0.254001	0.032822	0.0218588	0.331409	0.0205336	0.0311781	0.424688	0.0132397	0.0184949	0.341987	0.0146458	0.0199722	0.306738	0.0204255	0.0159604
	A22	0.1016	0.100029	0.1858	0.166483	0.0164269	0.29944	0.124599	0.0142989	0.0109813	0.136059	0.0130185	0.0164988	0.167935	0.0195745	0.0132086
	A23	0.939802	0.0734587	0.168909	0.785735	0.114988	0.0772958	1.13894	0.0206539	0.0878506	0.807163	0.138322	0.217958	1.46686	0.214468	0.0225647
		dCas12a-ABE8e-V106W			enCas12a-ABE8e-V106W			RR-ABE8e-V106W			RVR-ABE8e-V106W			Untreated
DNMT3B-OT1	A5	0.00391053	0.0104674	0.00782372	0.0122854	0.00810741	0.0100338	0.0113971	0.00862636	0.0148397	0.0158997	0.0125633	0.0114844	0.011821	0.009895	0.00681083
	A6	0.00391053	0.0057095	0.00375539	0.00526519	0.00810741	0.00521757	0.00651264	0.00754806	0.00527633	0.014133	0.00528982	0.00943365	0.00591051	0.00582059	0.00567569
	A16	0.00782105	0.00761267	0.00876257	0.0140405	0.00540494	0.0104351	0.0113971	0.00862636	0.0108824	0.0211995	0.0072735	0.0131251	0.00472841	0.00727573	0.00794597
	A18	0.0117316	0.0109432	0.0109532	0.00702025	0.00918839	0.0132446	0.0146534	0.00646977	0.0154992	0.0123664	0.00793472	0.0106641	0.00827472	0.009895	0.0153244
	A22	0.0234632	0.0242654	0.0134568	0.0315911	0.0194578	0.0156527	0.0260506	0.0161744	0.0174778	0.0211995	0.0198368	0.0184571	0.0260063	0.0180438	0.0221352
	A23	0.0117316	0.00713688	0.0109532	0.0105304	0.00702642	0.00882974	0.00976896	0.00970465	0.0102229	0.0105998	0.0072735	0.0110743	0.0106389	0.00785779	0.00567569
		dCas12a-ABE8e-V106W			enCas12a-ABE8e-V106W			RR-ABE8e-V106W			RVR-ABE8e-V106W			Untreated
PRR5L-OT1	A3	0.0219615	0.0226624	0.0196104	0.0253873	0.0252843	0.0241999	0.0178641	0.0187156	0.0236767	0.0212669	0.0207362	0.0236694	0.0262379	0.0208814	0.0225042
	A4	0.0178066	0.0143306	0.0159849	0.0154531	0.0137834	0.0172615	0.0137416	0.0143844	0.013282	0.0135335	0.0139273	0.0162993	0.0136437	0.0175492	0.0167679
	A5	0.0112775	0.0099981	0.0113707	0.0126936	0.00974498	0.00812304	0.0144287	0.00913649	0.0100096	0.00870011	0.00990387	0.00949612	0.00524758	0.0104407	0.010149
	A6	0.0267099	0.0279947	0.0268613	0.0264911	0.0649665	0.055169	0.0288575	0.0930405	0.0304139	0.0290004	0.0690176	0.107717	0.0251884	0.0826369	0.0454497
	A11	0.00771619	0.0099981	0.0110411	0.011038	0.0100962	0.0084615	0.033667	0.0165658	0.014052	0.00870011	0.0105229	0.00977959	0.00944565	0.0115514	0.0098548
	A16	0.0314583	0.0116645	0.0125243	0.0193164	0.0119398	0.0140461	0.01649	0.00954747	0.0115496	0.0174002	0.0133083	0.00836226	0.0125942	0.0142171	0.0116198
	A18	0.00830974	0.0099981	0.00922842	0.00827847	0.0107107	0.0106615	0.0075579	0.00777708	0.0103946	0.0154669	0.0102134	0.00963786	0.0125942	0.00644213	0.00897228
		dCas12a-ABE8e-V106W			enCas12a-ABE8e-V106W			RR-ABE8e-V106W			RVR-ABE8e-V106W			Untreated
TET1-OT1	A6	0.0159155	0.0182057	0.0114857	0.0152182	0.0191469	0.0128755	0.0244561	0.0145301	0.0192872	0.016352	0.019152	0.0182434	0.01732	0.0224931	0.0148888
	A17	0.0318311	0.0237745	0.0193443	0.0249025	0.0191469	0.0193132	0.0173231	0.0182557	0.0180817	0.024047	0.0183008	0.0211792	0.0288667	0.0205922	0.0160643
	A19	0.0185681	0.0171348	0.0139037	0.0276694	0.0172636	0.0160944	0.0244561	0.0126672	0.0144654	0.00961881	0.0183008	0.0157271	0.0230934	0.0126721	0.0188069

## Sheet: Table1
Editing efficiency in HEK293T cells
Base editor	Site	rep1	rep2	rep3	Ave.
dCas12a-A3A-Y130F	KLF4(C10)	51	51	51	51
enCas12a-A3A-Y130F	KLF4-6(C6)	52	54	61	55.6667
RR-A3A-Y130F	KLF4(C10)	48	49	53	50
RVR-A3A-Y130F	KLF4(C10)	45	45	44	44.6667
dCas12a-A3A-N57G	CFTR(C10)	45	36	37	39.3333
enCas12a-A3A-N57G	CFTR(C10)	49	40	39	42.6667
RR-A3A-N57G	DNMT1-7(C10)	41	46	40	42.3333
RVR-A3A-N57G	CFTR(C10)	35	31	30	32
dCas12a-ABE8e-V106W	CFTR(A11)	55	59	58	57.3333
enCas12a-ABE8e-V106W	CFTR(A11)	64	63	63	63.3333
RR-ABE8e-V106W	KLF4-5(A8)	60	59	61	60
RVR-ABE8e-V106W	CFTR(A11)	48	56	55	53
Editing efficiency in embryos
Base editor	Site	e1	e2	e3	e4	e5	e6	e7	e8	e9	Ave.
dCas12a-A3A-Y130F	IGF1-4(C7)	57	83	97	65	70	41	84	90	73	73.3333
enCas12a-A3A-Y130F	PUM1-1(C10)	72	72	55	88	76	60	59	87		71.125
RR-A3A-Y130F	PUM1-1(C10)	51	56	83	69	63	59				63.5
RVR-A3A-Y130F	PUM1-1(C10)	58	38	68	64	28	69	38			51.8571
dCas12a-A3A-N57G	CD163-2(C11)	73	80	77	22	64	47				60.5
enCas12a-A3A-N57G	CD163-2(C11)	86	91	78	89	32	76				75.3333
RR-A3A-N57G	CD163-2(C11)	86	89	73	86	66					80
RVR-A3A-N57G	CD163-2(C11)	86	47	72	82	25					62.4
dCas12a-ABE8e-V106W	PUM1-5(A9)	14	44	44	16	30	1	57	12	1	24.3333
enCas12a-ABE8e-V106W	IGF1-41(A9)	86	76	20	45	29	22	58			41.6667
RR-ABE8e-V106W	PUM1-16(A9)	29	40	59	22	27					35.4
RVR-ABE8e-V106W	PUM1-5(A9)	60	40	29	1	13					28.6
Specificity
Base editor	CFTR(C10)	DNMT3B(C11)	PRR5L(C10)	TET1(C8)	Ave.
dCas12a-A3A-Y130F	0.995559	0.997315	0.999335	0.998921	0.997782
enCas12a-A3A-Y130F	0.994865	0.99547	0.968467	0.998836	0.98941
RR-A3A-Y130F	0.995341	0.985547	0.942013	0.998664	0.980391
RVR-A3A-Y130F	0.996731	0.999293	0.996856	0.998767	0.997911
dCas12a-ABE8e-V106W	0.993361	0.993709	0.998932	0.99901	0.996253
enCas12a-ABE8e-V106W	0.993229	0.996292	0.995734	0.998812	0.996017
RR-ABE8e-V106W	0.994856	0.994785	0.995622	0.998862	0.996031
RVR-ABE8e-V106W	0.995812	0.991539	0.997598	0.99893	0.99597
