# Supplementary material for: Multiplexed base editing through Cas12a variant-mediated cytosine and adenine base editors
Source: Commun Biol. 2022 Nov 2;5:1163. doi: 10.1038/s42003-022-04152-8 (PMC9630288; doi:10.1038/s42003-022-04152-8)
Supplement: Supplementary file 4 — Supplementary Data 2 [file 42003_2022_4152_MOESM4_ESM.xlsx]

## Sheet: Supplementary Data 1
Supplementary Data 2: Target sequences and PCR primers used to amplify genomic DNA
Organism	Target	PAM	Sequence (5'→3')	PCR primer	Sequence (5'→3')
Human	ADAM6	TTTC	ATTCCATCACTCAGTGAGAGGAG	ADAM6-F	TTAACACCGGGGAGCATCTG
				ADAM6-R	GGCAATGGCAGTTCCTTCTG
Human	AIFM1	TTTG	CCTCAGGTAGAAACTGACCACAT	AIFM1-F1	GTAGGCTCCTGTGAACCACTTT
				AIFM1-R1	TTACCACCCAGATGTTAGAGCG
Human	APOE	TTTG	GGATTACCTGCGCTGGGTGCAGA	APOE-F	AGTGATTAAACCGACTCCCCC
				APOE-R	ACCTGGACCTGGGGAGGTAT
Human	APOE-1	TCCA	GGCATCTAGTACCTAGGGGCACA	APOE-F	AGTGATTAAACCGACTCCCCC
				APOE-R	ACCTGGACCTGGGGAGGTAT
Human	APOE-9	TTCT	GACCCCGTCCAGGCATCTAGTAC	APOE-F	AGTGATTAAACCGACTCCCCC
				APOE-R	ACCTGGACCTGGGGAGGTAT
Human	B2M	TTTC	ATCCATCCGACATTGAAGTTGA	B2M-F	TATGAGTGCTGAGAGGGCAT
				B2M-R	AGTCACATGGTTCACACGGC
Human	B2M-10	TTCC	CAACAAGCCACCTCCATTTTGAA	B2M-F	TATGAGTGCTGAGAGGGCAT
				B2M-R	AGTCACATGGTTCACACGGC
Human	B2M-11	TCCA	CCTTCCCAACAAGCCACCTCCAT	B2M-F	TATGAGTGCTGAGAGGGCAT
				B2M-R	AGTCACATGGTTCACACGGC
Human	CFTR	TTTC	CTGACTGCTCACTAGATGTTGAA	CFTR-F	TTCCTGAAAACCCTTGCCAT
				CFTR-R	TCTGGAGTTGGGAAAAGGCAT
Human	DNMT1-1	CTTG	ACAGGCGAGTAACAGACATGGAC	DNMT1-F	CTGGGACTCAGGCGGGTCAC
				DNMT1-R	CCTCACACAACAGCTTCATGTCAGC
Human	DNMT1-2	GTTC	CCTTAGCACTCTGCCACTTATTG	DNMT1-F	CTGGGACTCAGGCGGGTCAC
				DNMT1-R	CCTCACACAACAGCTTCATGTCAGC
Human	DNMT1-3	TTCC	CTTAGCACTCTGCCACTTATTGG	DNMT1-F	CTGGGACTCAGGCGGGTCAC
				DNMT1-R	CCTCACACAACAGCTTCATGTCAGC
Human	DNMT1-4	TCCC	TTAGCACTCTGCCACTTATTGGG	DNMT1-F	CTGGGACTCAGGCGGGTCAC
				DNMT1-R	CCTCACACAACAGCTTCATGTCAGC
Human	DNMT1-7	TTTT	ATTTCCCTTCAGCTAAAATAAAG	DNMT1-F	CTGGGACTCAGGCGGGTCAC
				DNMT1-R	CCTCACACAACAGCTTCATGTCAGC
Human	DNMT3B	TTTA	CCTTAATCCTCTCCCAGACATAA	DNMT3B -F	AGAGGACACACATGGGACGC
				DNMT3B -R	ACTGAGCACCTTGAGACCCC
Human	DNMT3B-1	TATC	AGGTATGGCCGAGAGGGGCTCCT	DNMT3B -F	AGAGGACACACATGGGACGC
				DNMT3B -R	ACTGAGCACCTTGAGACCCC
Human	DNMT3B-2	TATA	CATTTCATGTACGCCCGTGTGAA	DNMT3B -F	AGAGGACACACATGGGACGC
				DNMT3B -R	ACTGAGCACCTTGAGACCCC
Human	DNMT3B-3	TATG	TAAGGACTGCAACTGCGTACGTT	DNMT3B -F	AGAGGACACACATGGGACGC
				DNMT3B -R	ACTGAGCACCTTGAGACCCC
Human	DNMT3B-4	TTTT	GGACTCAGCCCACCTGCACTCAG	DNMT3B -F	AGAGGACACACATGGGACGC
				DNMT3B -R	ACTGAGCACCTTGAGACCCC
Human	EMX1	TTTG	TGGTTGCCCACCCTAGTCATTGG	EMX1-F	GGCCCCTAACCCTATGTAGCC
				EMX1-R	AAAGGGAGATTGGAGACACGGA
Human	HBB	TTTG	GGGATCTGTCCACTCCTGATGCT	HBB-F	AGAAGTCTGCCGTTACTGCC
				HBB-R	CGTCCCATAGACTCACCCTG
Human	HMGA1	TTTC	TGTCTCCCAGCATCCCAGCCATC	HMGA1-F	GGGCAGCAGTTGACTACAGA
				HMGA1-R	GCAAAGGTTTGGACACCCAC
Human	KDM4A	TTTC	CCTAGAAGAGAATAAGAAGTCCA	KDM4A-F1	GAACTACACTTGGGTTTTGCCC
				KDM4A-R1	TAATGTGGTGAGCTGCTTTCCT
Human	KLF4	TTTG	GTTTAAACACACCGGGTTAATA	KLF4-F1	GCCTAAATGATGGTGCTTGGT
				KLF4-R1	TTGGAAAGAGCAAACCTGAACTG
Human	KLF4-5	TTCA	GATGTGCAATAATTTGTACAATG	KLF4-F1	GCCTAAATGATGGTGCTTGGT
				KLF4-R1	TTGGAAAGAGCAAACCTGAACTG
Human	KLF4-6	ATTG	CACATCTGAAACCACAGTGCATA	KLF4-F1	GCCTAAATGATGGTGCTTGGT
				KLF4-R1	TTGGAAAGAGCAAACCTGAACTG
Human	PRR5L	TTTG	GGAAAATTCCACTGTAAACTCGT	PRR5L-F1	TGTCTCCCAGCAGTTAATGGAG
				PRR5L-R1	CTAAGGTGCCGTCCAGTCAG
Human	TET1	TTTG	CTAGGACCAGCCTGAGAGAGTTG	TET1-F1	GCACTGGCATAGTCACCACT
				TET1-R1	TTTTGCCTTTGGGCTCAGGA
Human	TET3	TTTA	GGGTGCCTAGAAATTGCAAGTAT	TET3-F1	AAGAAACAAGGGCAGGTCGTAT
				TET3-R1	ATCTACAACATACGGTGGGTGG
Pig	CD163-2	TTTC	AGGTCTGCTCCATCTGTAAGAGG	pCD163-jd-2F	TTGGTCCAATAAGCAAACCTCT
				pCD163-jd-2R	AAATGTGTCCAGTTCCCTCACT
Pig	F8-1	TTTA	CCTGGTGTCCACGTGCAGCTCAC	pF8-jd-1F1	TTAAGCTTTAGCTCAGCCTCCC
				pF8-jd-1R	AGATCTATGGAAAGGACTGGCA
Pig	GGTA1-1	TTTT	TATTACCACGCAGCCATTTTTGG	pGGTA1-F	TGTTTGAGATCAAGTCCGAGAA
				pGGTA1-R	CCAGCAGTATTCTGGGGATAAG
Pig	GHR	TTCA	GTAGAGTCCAGTTGAGGCCAATG	pGHR-jd-F	TGACACTCTCCCATAAAATGAAAG
				pGHR-jd-R	TGCTGTCTTACAGAATGCCAAG
Pig	HMGA2	TCCA	AAGCAGCTCAAAAGGTGAGATTT	pHMGA2-jd-4F	TCAGACACTCTTGCCACAACA
				pHMGA2-jd-4R	GTGGGTTAACCGTCGATTGGA
Pig	IGF1-3	TTTC	CATATAGAGCACTATGTAAATTT	pIGF1-jd-3F	AAGCAGTCAAGTAGCACACCAA
				pIGF1-jd-3R	TCTACTCCTCTCTGGACTTGCC
Pig	IGF1-4	TTTG	CTAAATCTCACTGTCACTGCTAA	pIGF1-jd-4F	GTCTGCTCACCCTGTCACTAA
				pIGF1-jd-4R	AGGCAGAAGCAAACAGTACACA
Pig	IGF1-41	CTTC	AAGAAATCACAAAAGCAGCACTT	pIGF1-jd-4F	GTCTGCTCACCCTGTCACTAA
				pIGF1-jd-4R	AGGCAGAAGCAAACAGTACACA
Pig	IGF1-43	TTCC	ATTGCGCAGGCTCTATCTGCTCT	pIGF1-jd-4F	GTCTGCTCACCCTGTCACTAA
				pIGF1-jd-4R	AGGCAGAAGCAAACAGTACACA
Pig	IGF1-46	TTTT	CCCATTGCTTCTGAAGTGCAAAG	pIGF1-jd-4F	GTCTGCTCACCCTGTCACTAA
				pIGF1-jd-4R	AGGCAGAAGCAAACAGTACACA
Pig	IGF1-47	TGTT	TGCTAAATCTCACTGTCACTGCT	pIGF1-jd-4F	GTCTGCTCACCCTGTCACTAA
				pIGF1-jd-4R	AGGCAGAAGCAAACAGTACACA
Pig	IGF1-48	TGTA	GACAGGAAACAGCTGGGGGAACG	pIGF1-jd-4F	GTCTGCTCACCCTGTCACTAA
				pIGF1-jd-4R	AGGCAGAAGCAAACAGTACACA
Pig	PUM1-1	TTTA	GGAACCCAGCAGCCTCAGCCCCA	pPUM1-jd-1F1	GCTGCCAACATAGTGAACTTGG
				pPUM1-jd-1R2	CGCCGAGAGAACTGCTACTT
Pig	PUM1-11	TTCA	CAGAGCAGCTCCCTCTTCTCCCA	pPUM1-jd-1F1	GCTGCCAACATAGTGAACTTGG
				pPUM1-jd-1R2	CGCCGAGAGAACTGCTACTT
Pig	PUM1-12	TTCT	CCCAGGGCTCTGCCCAGCCTGCC	pPUM1-jd-1F1	GCTGCCAACATAGTGAACTTGG
				pPUM1-jd-1R2	CGCCGAGAGAACTGCTACTT
Pig	PUM1-13	TATG	GCAACAACTCTCTGAGCAGCAAT	pPUM1-jd-1F1	GCTGCCAACATAGTGAACTTGG
				pPUM1-jd-1R2	CGCCGAGAGAACTGCTACTT
Pig	PUM1-16	TCCA	GCAAGACCACCGGCCGCTCCATT	pPUM1-jd-1F1	GCTGCCAACATAGTGAACTTGG
				pPUM1-jd-1R2	CGCCGAGAGAACTGCTACTT
Pig	PUM1-17	TCCC	TCTTCTCCCAGGGCTCTGCCCAG	pPUM1-jd-1F1	GCTGCCAACATAGTGAACTTGG
				pPUM1-jd-1R2	CGCCGAGAGAACTGCTACTT
Pig	PUM1-18	ATTC	ACAGAGCAGCTCCCTCTTCTCCC	pPUM1-jd-1F1	GCTGCCAACATAGTGAACTTGG
				pPUM1-jd-1R2	CGCCGAGAGAACTGCTACTT
Pig	PUM1-2	TTTC	AGCCCCCACCTGAAACATCACCC	pPUM1-jd-2F	ACATGGGGCTCACATTTTTATC
				pPUM1-jd-2R	CCTGATGTTCTGCATGAATGTT
Pig	PUM1-3	TTTA	CATCTCACCTCAGAACCTGCTAC	pPUM1-jd-3F	AAGTGTGGCTTCGTCATATCC
				pPUM1-jd-3R	AGTTCACAATCATTTGCACGAC
Pig	PUM1-4	TTTC	TGGGCACCCTCGATTCTGAGCTC	pPUM1-jd-4F1	CAGGTCTGTGCCGTCTCTTATT
				pPUM1-jd-4R1	CAGAATGTGCTTGCCGTAAGTG
Pig	PUM1-5	TTTG	GTAAGAAAAGAAAATTAGCCAGC	pPUM1-jd-5F	CGGGCGGGTGTAATTGTTTACT
				pPUM1-jd-5R	CAGGGCTCAACTTTGCACG
Pig	PUM1-6	TTTC	AGCTGAATGAATCTGAAGCACAA	pPUM1-jd-6F	GGGCGCGACCAAAAGAGT
				pPUM1-jd-6R	GGATCCTAACTGGGGACAATGG
Pig	PUM1-7	TTTG	GACCCAGAAGATCCACTTCATTA	pPUM1-jd-7F1	CTGTAGTGTCCCTCCCCACTTA
				pPUM1-jd-7R1	GGCTTGCAATCAACCTTAGCAT
Pig	PUM2	TTTG	ACTACAATTCCCAGCAGCAGGTA	pPum2-jd-2F	GAAGTCGTCAAGCCTCTCCAA
				pPum2-jd-2R	ACTTCGGGCTACACTAGTACACA
Pig	SHANK3-1	TTTG	GGTCCAGCTGCCTGGTAGACAGA	pSHANK3-jd-1F1	ACTGCTAGGTCTAGGTTCTGGT
				pSHANK3-jd-1R	CCGATATGAGGGTCAAACAAAT
Pig	SHANK3-2	TTTG	ACGGTGGCAGCTCTTGAGTCAGC	pSHANK3-jd-2F1	CTTGTCCTGCTTGGGTCTTGAA
				pSHANK3-jd-2R	AGCATGAGAACTCTGTGCATGT
n.a.	Scrambled-CFTR	n.a.	GGTCTATTAGGTGCACATAACTC	CFTR-F	TTCCTGAAAACCCTTGCCAT
				CFTR-R	TCTGGAGTTGGGAAAAGGCAT
n.a.: not applicable.
Scrambled-CFTR contains the same base composition as CFTR, but the sequence is rearranged. Thus Scrambled-CFTR sgRNA does not target the human genome, serving as a negative control.
