# Supplementary material for: Multiplexed base editing through Cas12a variant-mediated cytosine and adenine base editors
Source: Commun Biol. 2022 Nov 2;5:1163. doi: 10.1038/s42003-022-04152-8 (PMC9630288; doi:10.1038/s42003-022-04152-8)
Supplement: Supplementary file 5 — Supplementary Data 3 [file 42003_2022_4152_MOESM5_ESM.xlsx]

## Sheet: Supplementary Data 2
Supplementary Data 3: Interested on-target sites, corresponding potential off-target sequences and PCR primers (containing the Illumina forward and reverse adapters) used to amplify genomic DNA
1, Potential off-target sites were predicted through Cas-OFFinder (http://www.rgenome.net/cas-offinder/) with =< 3 mismatches and PAMs limited to NTTN, TYCN and TRTN.
2, Lowercase letters in sequences of off-target indicated mismatched bases compared with the corresponding on-target sequences.
Type	Site	PAM	Sequence (5'→3')	Chromosome	Position	Direction	Mismatches	PCR primer	Sequence (5'→3')
On-target	CFTR	TTTC	CTGACTGCTCACTAGATGTTGAA	chr7	117667703	-	0	CFTR-HF	TCGTCGGCAGCGTCAGATGTGTATAAGAGACAGGAGATTTTTGGTAGACCTGGAC
								CFTR-HR	GTCTCGTGGGCTCGGAGATGTGTATAAGAGACAGGTTTGCTAAGCATTCCAACTATC
Off-target	CFTR-OT1	TTTA	CTGAgTGCTtACTAGATGcTGAA	chr15	46404633	-	3	CFTR-OT1-HF	TCGTCGGCAGCGTCAGATGTGTATAAGAGACAGACAGCTACCCTGAGTCTATGG
								CFTR-OT1-HR	GTCTCGTGGGCTCGGAGATGTGTATAAGAGACAGCTGGGCGACAAGAGTGAAAC
Off-target	CFTR-OT2	GTTA	tTGACaGCTtACTAGATGTTGAA	chr16	24505033	+	3	CFTR-OT2-HF	TCGTCGGCAGCGTCAGATGTGTATAAGAGACAGTGGCGGGAGATGCTCAAATG
								CFTR-OT2-HR	GTCTCGTGGGCTCGGAGATGTGTATAAGAGACAGTCTGAGGCCAGACAGGCTTG
On-target	DNMT3B	TTTA	CCTTAATCCTCTCCCAGACATAA	chr20	32787623	+	0	DNMT3B-HF	TCGTCGGCAGCGTCAGATGTGTATAAGAGACAGGTTGTTAGAAGTTTCGTAATTG
								DNMT3B-HR	GTCTCGTGGGCTCGGAGATGTGTATAAGAGACAGGTTGCAGTCCTTACATAAATG
Off-target	DNMT3B-OT1	TTTA	CCTTAATtCTCTCCCAtACcTAA	chr2	222210011	+	3	DNMT3B-OT1-HF	TCGTCGGCAGCGTCAGATGTGTATAAGAGACAGACCAACTCTACAAATGTGAGAC
								DNMT3B-OT1-HR	GTCTCGTGGGCTCGGAGATGTGTATAAGAGACAGACCATAAGCACAAGTCATCAG
Off-target	DNMT3B-OT2	ATTT	CCTTAATCCTCTtCaAGACtTAA	chr10	61144851	+	3	DNMT3B-OT2-HF	TCGTCGGCAGCGTCAGATGTGTATAAGAGACAGGGCCTTGTAACACCATTTTCTC
								DNMT3B-OT2-HR	GTCTCGTGGGCTCGGAGATGTGTATAAGAGACAGCAATATCCACATCAGTCCTAGC
Off-target	DNMT3B-OT3	TTTT	CCTTAATCCTCTCCaAGAaATAg	chr21	21407768	+	3	DNMT3B-OT3-HF1	TCGTCGGCAGCGTCAGATGTGTATAAGAGACAGGATATAGACGTATGAATTTCTTG
								DNMT3B-OT3-HR1	GTCTCGTGGGCTCGGAGATGTGTATAAGAGACAGCTTTATTTACAACCCTTAAGGT
On-target	KLF4	TTTG	GTTTAAACACACCGGGTTAATA	chr9	107484777	-	0	KLF4-HF	TCGTCGGCAGCGTCAGATGTGTATAAGAGACAGAACCTATAATATTTTATCTGAAT
								KLF4-HR	GTCTCGTGGGCTCGGAGATGTGTATAAGAGACAGGGTATTTTAATTTGTTGACAT
On-target	PRR5L	TTTG	GGAAAATTCCACTGTAAACTCGT	chr11	36419796	+	0	PRR5L-HF	TCGTCGGCAGCGTCAGATGTGTATAAGAGACAGGTCTGGCTTCATAGAAGACAGT
								PRR5L-HR	GTCTCGTGGGCTCGGAGATGTGTATAAGAGACAGCCAAACTCTTTCAAGGGATCC
Off-target	PRR5L-OT1	TTCT	GGAAAATTCCACTGTAcACTCGT	chr12	49931113	+	1	PRR5L-OT1-HF	TCGTCGGCAGCGTCAGATGTGTATAAGAGACAGCAAGCACACATCCCATTAGT
								PRR5L-OT1-HR	GTCTCGTGGGCTCGGAGATGTGTATAAGAGACAGTTCTGGTCCCAAGCATTTTG
Off-target	PRR5L-OT2	TTCT	GGAAAATTCCACTGgAtACTCGT	chr1	224118923	+	2	PRR5L-OT2-HF	TCGTCGGCAGCGTCAGATGTGTATAAGAGACAGCATATTCCATTAGCTGTCAGAAC
								PRR5L-OT2-HR	GTCTCGTGGGCTCGGAGATGTGTATAAGAGACAGCCTTTCAGGAGGTTTGCAAG
Off-target	PRR5L-OT3	TTCT	GGAAAAcTCCACTGTAAACTtGT	chr6	97743463	+	2	PRR5L-OT3-HF	TCGTCGGCAGCGTCAGATGTGTATAAGAGACAGGAAAAAGAGCATTGTTGTACAC
								PRR5L-OT3-HR	GTCTCGTGGGCTCGGAGATGTGTATAAGAGACAGCAAATTCTGTTCCAGGACTG
Off-target	PRR5L-OT4	TTTC	caAAAATTCCACTGTAAACTtGT	chr15	59269123	-	3	PRR5L-OT4-HF	TCGTCGGCAGCGTCAGATGTGTATAAGAGACAGTGCAGCAAGTAAACAGTAAG
								PRR5L-OT4-HR	GTCTCGTGGGCTCGGAGATGTGTATAAGAGACAGGCGGAAATGAAGACTTCTATG
Off-target	PRR5L-OT5	TTTT	GGAAAATTCCACcaTAAACTCaT	chr1	68019728	-	3	PRR5L-OT5-HF	TCGTCGGCAGCGTCAGATGTGTATAAGAGACAGAGACAGTTAGCTGGGTTCTC
								PRR5L-OT5-HR	GTCTCGTGGGCTCGGAGATGTGTATAAGAGACAGCTGTCAAGGAGTCTTAGGTCG
Off-target	PRR5L-OT6	TTCC	GGAAAtTTCCACaGTAAACTCGg	chr17	12069726	-	3	PRR5L-OT6-HF	TCGTCGGCAGCGTCAGATGTGTATAAGAGACAGCCGTACTGTTACGATCTCTAG
								PRR5L-OT6-HR	GTCTCGTGGGCTCGGAGATGTGTATAAGAGACAGGCCTCATCTTAGATCACAGC
Off-target	PRR5L-OT7	TCCT	GGAAAATTCaACTGTAtACTCaT	chr3	151706837	+	3	PRR5L-OT7-HF	TCGTCGGCAGCGTCAGATGTGTATAAGAGACAGATGGAAGATAGCTGGATTCTC
								PRR5L-OT7-HR	GTCTCGTGGGCTCGGAGATGTGTATAAGAGACAGCTTATGGGTCTCTGAGACAC
Off-target	PRR5L-OT8	CTTT	GGAAgATTCCACTGTAAACTtaT	chr1	111693727	+	3	PRR5L-OT8-HF	TCGTCGGCAGCGTCAGATGTGTATAAGAGACAGCTGGCTTATAGAAGGCACATG
								PRR5L-OT8-HR	GTCTCGTGGGCTCGGAGATGTGTATAAGAGACAGGAGGCTCCCTAAGGTCAAAC
Off-target	PRR5L-OT9	CTTT	GGAAAAcTCCACTGTAAAtTCaT	chr8	85629676	-	3	PRR5L-OT9-HF	TCGTCGGCAGCGTCAGATGTGTATAAGAGACAGCTTTAATGTCCAGCTGAATAG
								PRR5L-OT9-HR	GTCTCGTGGGCTCGGAGATGTGTATAAGAGACAGGCAGGTCTAAAGCATTTTTG
Off-target	PRR5L-OT10	CTTG	GGAAAAcTCCACTGTAcACTCaT	chr9	74867217	+	3	PRR5L-OT10-HF	TCGTCGGCAGCGTCAGATGTGTATAAGAGACAGTGCCTCACAGAGACATGTAG
								PRR5L-OT10-HR	GTCTCGTGGGCTCGGAGATGTGTATAAGAGACAGTTCAGAGGGTCCTCAGAGT
On-target	TET1	TTTG	CTAGGACCAGCCTGAGAGAGTTG	chr10	68573931	-	0	TET1-HF	TCGTCGGCAGCGTCAGATGTGTATAAGAGACAGAACATGAACTGTGCTGGTTAC
								TET1-HR	GTCTCGTGGGCTCGGAGATGTGTATAAGAGACAGCATATAAGCTTCCTGCCAGC
Off-target	TET1-OT1	TTCG	CTgGGACCtGCCTGgGAGAGTTG	chr13	87894318	+	3	TET1-OT1-HF	TCGTCGGCAGCGTCAGATGTGTATAAGAGACAGCATGAACTGTGCTGGTTATG
								TET1-OT1-HR	GTCTCGTGGGCTCGGAGATGTGTATAAGAGACAGTTTCTGCCAGATAACACTCG
Off-target	TET1-OT2	TATC	CTAGGAtCAGaCTGAGAGAaTTG	chr18	69137924	+	3	TET1-OT2-HF	TCGTCGGCAGCGTCAGATGTGTATAAGAGACAGAACTAGTTTTGGCGTATAAG
								TET1-OT2-HR	GTCTCGTGGGCTCGGAGATGTGTATAAGAGACAGCAAGATGAATTACTCTCTGAC
No off-target sites were predicted for the KLF4 site.
